# Supplementary material for: Treatments and Outcomes in Neuroendocrine Patients Treated with Long-Acting Somatostatin Analogues: An Italian Real-World Propensity Score-Matched Cohort Study
Source: Biomedicines. 2025 Feb 19;13(2):515. doi: 10.3390/biomedicines13020515 (PMC11852996; doi:10.3390/biomedicines13020515)
Supplement: Supplementary file 1 [file biomedicines-13-00515-s001.zip]

Archive with 1 entries (1 files):
- biomedicines-3454917-supplementary.pdf
